# Supplementary material for: Correction: Vegetation and climate change at the southern margin of the Neo-Tethys during the Cenomanian (Late Cretaceous): Evidence from Egypt
Source: PLoS One. 2024 Jul 12;19(7):e0307337. doi: 10.1371/journal.pone.0307337 (PMC11244781; doi:10.1371/journal.pone.0307337)
Supplement: S1 Table — (XLSX) [file pone.0307337.s001.xlsx]

## Sheet: List
		Well	Formation	Sample	Depth (m)	Ariadnaesporites spp.	Cibotiumspora jurienensis	Cicatricosisporites minutaestriata	Cicatricosisporites spp.	Concavisporites spp.	Crybelosporites pannuceus	Cyathidites australis	Cyathidites minor	Gabonisporis vigourouxii	Leptolepidites spp.	Matonisporites sp.	Trilobosporites laevigatus	Triplanosporites spp.	Indeterminate trilete forms	Total spores	Araucariacites australis	Balmeiopsis limbatus	Classopollis brasiliensis	Classopollis spp.	Cycadopites carpentieri	Cycadopites nitidus	Cycadopites ovatus	Cycadopites spp.	Exesipollenites sp.	Monosulcites minimus	Monosulcites spp.	Non-gnetalean gymnosperms	Elaterocolpites castelainii	Elateroplicites africaensis	Elaterosporites klaszii	Ephedripites jansonii	Ephedripites spp.	Equisetosporites ambiguus	Eucommiidites minor	Eucommiidites troedssonii	Senegalosporites petrobrasi	Sofrepites legouxae	Steevesipollenites binodosus	Steevesipollenites cf. binodosus	Gnetalean gymnosperms	Total gymnosperms	Afropollis jardinus	Afropollis kahramanensis	Albertipollenites rosalindiae
		GPJ-1	Bahariya	G1-52	1899		1			3	1	3	1					11		20	1							1				2					1		2	1				4	8	10	5
				G1-56	1935			1	2	1		3						3		10	1							1				2					1		10	2					13	15	25	1
				G1-60	1971				2	6	3	11						12		34	2			5				4				11					4		42	13					79	90	48
				G1-64	2007		1	5	17	8	7	4	1					9	2	54	1							2				3	2	1	62		9		5						84	87	69
				G1-68	2043			1	1	8	2	2						2	1	17				1								1			2		1		4						9	10	12
		TSW-21		T21-3/3	2053					1		1						1		3												0													0	0	94
				T21-3/4	2054					1								5		6												0													0	0	67
				T21-3/5	2055				5	6	2	2	1					1		17		1									1	2					4						2		9	11	41	10
				T21-53	2016					2		5		3				8		18	2			1				1				4					1							4	5	9	5	10
				T21-56	2043				1	17	2	13	1					13		47	4										2	6					6		6	1					21	27	115	2
				T21-58	2061				3	6	1	12	4					14		40	1	1		2							2	6				1	2		1						4	10	46	6
				T21-60	2082	1			1	2		5	2					11		22	1											1					10		2	1				1	15	16	125	1
				T21-62	2100				3	3	2	6	1	1				7		23	2		4					2				8						2	2	2			1		7	15	125	4
				T21-64	2118				1	2	2	4	2					1		12	1				1			1				3					3								8	11	17
				T21-66	2136				1	15	5	6						5	2	34	1		2	2				2			2	9					10		5	1					16	25	62
				T21-68	2154		1		2	6	5	11	4			3		9	7	48	5	2		8				2				17		1	2		7	1	5						16	33	90	1
				T21-70	2172			3	9	19	7	8	1			4		17	3	71	3	1		4				6				14			1		8		5						14	28	36		1
				T21-72	2187					2	4	11	4			15		9	4	49	5			4					1			10			4		10	1	2						17	27	102	1
		GPT-3		G3-79	2145					16	1	5	1					3		26	9		3	15								27					2								2	29	1	1
				G3-82	2172					4	1	7						3	3	18	6			13								19							1						33	52
				G3-85	2199							6	2					3	1	12	10	4		27							1	42			1	1	2		1	2				1	8	50
				G3-89	2235					1		3	1			1		2	2	10	3			6								9					2		3						5	14
		GPTSW-7		G7-37	1914							18						8		26			1									1													0	1	1	1
				G7-38	1926	1		1				15				5				22	1	1		5	1							8													0	8	8	1
				G7-39	1938							10				1				11	1			1								2													0	2		1
				G7-40	1959					8		4				10		5		27	8											8													0	8	42
				G7-41	1962					7		5	7			5		6	1	31												0					1								1	1	43
				G7-42	1974							10	8		1	6		7	5	37	8	1					1					10					1								1	11	42
				G7-43	1986					1		12	5			8				26	1	1				1	1					4													0	4	44
				G7-44	1998			1	1	7		11				7		5	5	37	1	1					1					3					1								1	4	8
				G7-45	2007	1				1		5				6			1	14		1										1	8		1		1								10	11	21	8
				G7-46	2010						1	6	5			5			6	23		7		6								13			8										8	21	42	1
				G7-47	2021							12	1			1		5		19												0	1		30										31	31	39
				G7-48	2029							5				4		8	1	18					1							1													0	1	42
				G7-49	2031				1	1		7			1	3		7	7	27	1	1		1			1					4	7	1	18										26	30	43	8
				G7-50	2040					5	1	8			1	1		1	1	18	1	1										2	2	3	45		1								51	53	42	8
				G7-51	2052		1			15		6	5			6			5	38		1										1	18		50										68	69	44
				G7-52	2055		1	1		9		9			6	4		15	6	51				1				1		1		3	8		18										26	29	45
				G7-53	2058					1		10	5		1	11		5	5	38												0	8		40		1								49	49	40
				G7-54	2061					6		7	6		1			1	6	27	1											1	1		18										19	20	20
				G7-55	2064					5		9	8		1	5		4		32												0	9		8										17	17	21	1
				G7-56	2076					7		8	7			4		5	10	41	1	10					5					16	1		40						1				42	58	40
				G7-57	2079		1					6	8			5		1	4	25		5				1	1					7	29		50		1								80	87	50
				G7-58	2085	1						7	5			9		1	5	28												0	8	1	8										17	17	18
				G7-59	2088		1			1		9	8			7		5	2	33	8	1		2								11	7		7		1								15	26	51	7
				G7-60	2100					4		8	7		1	8		4	3	35	8			2								10							1						1	11	52
				G7-61	2103							6	6			6		1	4	23	7											7	2		1		1								4	11	19
				G7-62	2109			1		1		4	4		1	4		6		21		1		11								12	8		7		1					1			17	29	45
				G7-63	2112					5		5						4	4	18	1			1				1				3	1												1	4	7
				G7-64	2115							13	3			4		1	5	26	1	22										23	1		1										2	25	42		1
				G7-65	2124		8			7		21	2		1	5		1	3	48	18	30		11	1			1		1		62							1						1	63	43
				G7-66	2136					5		20	4			6		8	1	44	8	8								1		17												1	19	36	42
				G7-67	2139					1		15	3			9		7	2	37	1	7		9								17					1					1			2	19	44
				G7-68	2142					6		19	4			7		5	4	45	17	9										26	1		1										2	28	42
				G7-69	2151		1			7		17	7			5	1	6	3	47	8	8		1	1							18	1						1						2	20	43	1
				G7-70	2160							18	4		2	4		5	1	34	1	1					1					3	2		1										3	6	30	6
				G7-71	2172	3		3		7	5	20	5		7	3	15	20	8	96	7			9				1				17	1	1	2				1					1	6	23	50	8
[truncated: 37 more columns]
